# Supplementary material for: Dually Decorated Palmitate-Containing Lipid Nanoparticles for the Targeted Delivery of siRNAs against HER2 and Hsp27 in HER2+ Breast Cancer
Source: J Med Chem. 2025 Nov 24;68(23):25213–28. doi: 10.1021/acs.jmedchem.5c02209 (PMC12703748; doi:10.1021/acs.jmedchem.5c02209)
Supplement: Supplementary file 1 [file jm5c02209_si_001.csv]

Compound	SMILES;
RK16-DSPE-PEG	[O-]P(OCCNC(OCCOCCOCCOCCOCCOCCOCCOCCOCCOCCOCCOCCOCCOCCOCCOCCOCCOCCOCCOCCOCCOCCOCCOCCOCCOCCOCCOCCOCCOCCOCCOCCOCCOCCOCCOCCOCCOCCOCCOCCOCCOCCOCCOCCOCCNC(CCC(N(CC1=C(C2=C3N=NN2CCOCCOCCOCCONC(NCCCC(N)C(NC(CCC(N)=O)C(NC(C(C)CC)C(NC(CCCCN)C(NC(C(CC)C)C(NC(CC4=CNC5=C4C=CC=C5)C(NC(CC6=CC=CC=C6)C(NC(CCC(N)=O)C(NC(CC(N)=O)C(NC(CCCNC(N)=N)C(NC(CCCNC(N)=N)C(NC(CCSC)C(NC(CCCCN)C(NC(CC7=CNC8=C7C=CC=C8)C(NC(CCCC…
Oct-DSPE-PEG	O=C(CCC(NCCOCCOCCOCCOCCOCCOCCOCCOCCOCCOCCOCCOCCOCCOCCOCCOCCOCCOCCOCCOCCOCCOCCOCCOCCOCCOCCOCCOCCOCCOCCOCCOCCOCCOCCOCCOCCOCCOCCOCCOCCOCCOCCOCCOCCOC(NCCOP([O-])(OC[C@@H](COC(CCCCCCCCCCCCCCCCC)=O)OC(CCCCCCCCCCCCCCCCC)=O)=O)=O)=O)N(CC1=C(C2=C3N=NN2CCCC[C@@H](C(N[C@H](C(N[C@@H](CSSC[C@H](NC4=O)C(N[C@H](CO)[C@H](O)C)=O)C(N[C@H](C(N[C@H](CC5=CNC6=CC=CC=C56)C(N[C@H](C(N[C@@]4([C@@H](O)C)[H])=O)CCCCN)=O)=O…
